# Supplementary material for: Oral Exposure to Epoxiconazole Disturbed the Gut Micro-Environment and Metabolic Profiling in Male Mice
Source: Metabolites. 2023 Apr 5;13(4):522. doi: 10.3390/metabo13040522 (PMC10144212; doi:10.3390/metabo13040522)
Supplement: Supplementary file 1 [file metabolites-13-00522-s001.zip]

Archive with 1 entries (1 files):
- metabolites-2300809-supplementary.pdf
